# Supplementary material for: Gastric Distension Index: A Novel Radiographic Marker Associated With Postoperative Gastric Stasis After Gastrectomy
Source: Ann Gastroenterol Surg. 2025 Aug 11;10(1):103–12. doi: 10.1002/ags3.70077 (PMC12757168; doi:10.1002/ags3.70077)
Supplement: Supplementary file 1 — Table S1: Association between preoperative clinical characteristics and the Hiki Index. [file AGS3-10-103-s001.xlsx]

## Sheet: Sheet1
Table S1. Association between preoperative clinical characteristics and the Hiki Index.
Variables	Hiki index, %, median (range)	p-value
ASA-PS
Grade I/II/III	42.6 (34.1-55.1)/40.0 (25.2-74.8)/51.0 (39.3-67.9)	0.1013
Diabetes mellitus
Yes/No	46.1 (26.7-60.9)/41.8 (25.2-74.8)	0.4907
Preoperative albumin, g/dL
≥ 3.8/<3.8	41.9 (25.2-74.8)/44.0 (26.7-67.9)	0.7031
ASA-PS American Society of Anesthesiologists Physical Status
